# Supplementary material for: Enhancing the Anti-Migration Performance and Mechanical Properties of EPDM Insulation through Functionalized GO
Source: Polymers (Basel). 2023 Mar 30;15(7):1731. doi: 10.3390/polym15071731 (PMC10097289; doi:10.3390/polym15071731)
Supplement: Supplementary file 1 [file polymers-15-01731-s001.zip]

Archive with 1 entries (1 files):
- polymers-2276428-supplementary.pdf
